# Supplementary material for: Impact of the gating strategy for Ki-67 and Bcl-2 on the determination of proliferation and anti-apoptosis data by flow cytometry in non-malignant bone marrow aspirates and aspirates from patients with myeloid malignancies
Source: Data Brief. 2023 Jun 9;49:109284. doi: 10.1016/j.dib.2023.109284 (PMC10319170; doi:10.1016/j.dib.2023.109284)
Supplement: Supplementary file 1 [file mmc1.xlsx]

## Sheet: Non-malignant BM
Patient number	Identifier	Tubes measured	CD34+ blast cells (%)	Erythroid cells (%)	Myeloid cells (%)	Monocytic cells (%)	Ki-67+ blast cells polygonal gating (%)	Ki-67+ blast cells rectangular gating (%)	Ki-67+ blast cells 40 FU threshold (%)	Ki-67+ blast cells 100 FU threshold (%)	Ki-67+ erythroid cells polygonal gating (%)	Ki-67+ erythroid cells rectangular gating (%)	Ki-67+ erythroid cells 40 FU threshold (%)	Ki-67+ erythroid cells 100 FU threshold (%)	Ki-67+ granulocytes polygonal gating (%)	Ki-67+ granulocytes rectangular gating (%)	Ki-67+ granulocytes 40 FU threshold (%)	Ki-67+ granulocytes 100 FU threshold (%)	Ki-67+ monocytes polygonal gating (%)	Ki-67+ monocytes rectangular gating (%)	Ki-67+ monocytes 40 FU threshold (%)	Ki-67+ monocytes 100 FU threshold (%)
1	Femoral head 1	1,2,3,4,5,6,7	0.26	9.44	63.62	0.58	48.52	33.49	33.49	4.13	73.47	70.56	64.04	38.97	23.1587	23.37	42.83	4.97	8.85	8.85	13.82	3.39
2	Femoral head 2	1,2,3,4,5,6,7	1.04	19.3	53.56	1.58	41.9	33.4	33.4	12.51	62.7147	57.02	61.32	38.29	31.2842	34.76	46.33	12.55	19.1824	16.14	29.93	3.2
3	Femoral head 3	1,2,3,4,5,6,7	0.44	16.54	64.55	1.77	50.46	31.67	31.67	5.57	62.7147	45.2	26.28	6.19	11.9109	9.25	27.47	0.54	13.6968	18.63	24.68	1.54
4	Femoral head 4	1,2,3,4,5,6,7	0.22	19.7	60.74	1.9	35.93	31.74	18.99	1.86	71.9505	62.77	30.46	6.96	10.8074	9.55	7.09	0.55	8.15421	7.15	3.84	0.34
5	Femoral head 5	1,2,3,4,5,6,7	0.34	17.29	53.23	2.29	40.76	33.15	8.68	0.9	74.48	62.22	25.29	5.54	9.6578	8.85	3.06	0.3	12.8913	14.19	3.27	0.51
6	Femoral head 6	1,2,3,4,5,6,7	0.59	13.47	48.58	1.43	50.83	35.78	27.95	4.24	60.6754	44.53	29.74	8.51	18.37	16.95	24.99	0.95	15.839	16.33	15.46	1.89
7	Femoral head 7	1,2,4,4,5,6,7	0.67	21.6	47.55	2.07	38.39	47.76	16.52	2.02	62.338	37.66	22.26	8.51	15.6093	12.58	15.02	0.69	15.5017	14.36	3.53	0.39
8	Femoral head 8	1,2,3,4,5,6,7	1.13	18.29	54.63	2.72	29.61	31.01	9.87	0.81	37.3804	36.01	22.34	6.7	9.79174	8.23	3.96	0.16	7.64411	11.72	2.48	0.14
9	Femoral head 9	1,2,4,4,5,6,7	0.55	13.8	83.82	3.66	36.21	45.86	21.05	1.5	42.48	21.94	13.17	2.97	6.98765	6.35	19.7	0.71	10.4191	8.63	1.11	0.05
10	Femoral head 10	1,2,3,4,5,6,7	1.69	13.34	49.14	3.46	41.78	37.48	9.16	0.46	51.3324	31.54	6.82	0.6	6.95	6.98	1.36	0.04	10.0848	9.72	1.12	0.05
11	Femoral head 11	1,2,3,4,5,6,7	0.52	12.66	54	3.06	29.99	30.24	11.4	1.1	56.7952	40.08	20.3	4.72	14.54	9.88	9.32	0.51	6.43429	10.7	6.35	0.58
12	Femoral head 12	1,2,3,4,5,6,7	1.43	15.95	46.08	3.15	44.72	32.03	11.39	0.92	50.8061	33.71	15.59	3.18	11.21	7.49	6.7	0.37	18.0199	17.47	4.94	0.51
13	Femoral head 13	1,2,5,4,5,6,7	0.71	27.79	42.97	3.09	59.1	50.1	18.86	1.56	64.8039	46.77	22.39	4.42	18.36	17.87	13.14	0.64	14.7175	13.98	7.97	0.59
14	Femoral head 14	1,2,6,4,5,6,7	2.79	12.82	42.9	3.09	64.5	61.73	27.95	3.92	41.9018	22.53	6.91	2.45	9.13	8.72	15.22	0.46	6.08897	15	3.2	0.23
15	Femoral head 15	1,2,3,4,5,6,7	0.52	21.61	41.59	3.61	44.3	38.49	3.63	0.56	54.4262	66.9	15.72	4.45	10.25	10.29	0.86	0.07	6.42065	5.98	0.14	0.03
16	Femoral head 16	1,2,3,4,5,6,7	0.85	12.48	47.66	4.38	37.15	39.62	11.84	0.87	69.052	56.99	25.25	5.38	8.74	8.38	8.34	0.56	17.2489	13.11	2.14	0.17
17	Femoral head 17	1,2,5,4,5,6,7	1.08	13.82	57.08	3.44	41.77	51.43	13.84	1.08	54.28	33.97	11.76	2.94	5.78	4.28	15.2	0.42	6.64533	10.89	3.06	0.11
18	Femoral head 18	1,2,4,4,5,6,7	2.01	10.58	61.08	3.27	41.2	41.8	6.49	0.11	71.9438	54.88	26.45	4.66	8.78	8.45	3.79	0.17	21.5109	24.04	6.94	0.43
19	Femoral head 19	1,2,4,4,5,6,7	1.67	15.42	45.74	4.03	57.09	45.58	10.44	0.68	53.6198	41.91	9.71	0.44	5.02	4.69	4.54	0.14	15.2745	13.39	3.58	0.89
20	Femoral head 20	1,2,3,4,5,6,7	1.14	15.57	32.19	4.13	29.95	36.9	14.72	0.91	50.8704	50.37	6.41	0.15	17.05	15.94	3.42	0.14	11.7652	12.38	3.12	0.29
21	Femoral head 21	1,2,3,4,5,6,7	0.59	9.74	46.01	4.3	36.79	38.64	9.93	0.2	38.2829	17.3	3.76	0.95	11.96	10.01	4.76	0.29	10.2481	12.02	2.48	0.11
22	Femoral head 22	1,2,4,4,5,6,7	0.61	18.18	49.82	2.72	34.63	41.53	13.06	0.95	68.1153	50.49	31.93	9.3	12.6	11.01	9.87	0.71	7.2071	10.77	3.45	0.33
23	Femoral head 23	1,2,3,4,5,6,7	1.07	11.26	31.83	1.56	46.17	31.39	9.95	1.03	55.4727	47.5	34.75	10.71	21.78	20.6	13.7	1.05	10.9525	12.39	3.12	0.31
24	Femoral head 24	1,2,3,4,5,6,7	1.4	14.7	38.06	2.51	44.97	34.11	10.3	1.15	56.6699	47.72	34.08	19.19	8.33876	7.15	6.18	0.76	14.7037	14.91	3.3	0.52
25	Femoral head 25	1,2,5,4,5,6,7	0.79	20.62	32.47	3.55	52.32	52.79	18.93	2.71	56.7885	51.24	34.2	16.03	10.62	9.85	7.23	0.42	7.85647	9.17	5.09	0.28
26	Femoral head 26	1,2,3,4,5,6,7	0.61	21.44	49.43	5.27	26.32	32.1	10.93	0.65	59.4975	46.09	18.07	3.63	9.32	7.22	5.61	0.38	13.635	15.66	4.57	0.36
27	Femoral head 27	1,2,2,4,5,6,7	0.76	28.82	38.21	4.19	22.6	26.23	12.18	1.14	57.13	49.19	38.86	13.54	11.22	9.98	10.16	1.5	13.66	13.7	7.9	1.08
28	Femoral head 28	1,2,3,4,5,6,7	0.99	17.74	51.27	5.08	36.73	36.18	13.64	0.85	53.446	41.7	33.39	12.04	11.8513	9.55	6.01	0.34	18.5807	18.35	6.1	0.5
29	Femoral head 29	1,2,3,4,5,6,7	0.6	17.5	54.02	3.62	48.72	31.71	11.43	0.91	65.4325	45.62	34.36	12.92	15.0633	11.82	10.8	0.71	19.0027	15.62	10.49	0.68
30	Femoral head 30	1,2,3,4,5,6,7	1.1	13.49	49.5	5.01	54.49	33.66	15.17	1.14	52.3505	36.78	16.79	2.35	13.8853	11.85	18.74	0.9	26.2581	20.05	10.78	0.46
31	Femoral head 31	1,2,4,4,5,6,7	0.19	28.81	17.28	2.17	53.89	49.22	28.35	2.8	24.95	28.7	10.17	3.17	13.89	31.11	10.33	0.34	14.4808	16.29	8.05	0.64
32	Femoral head 32	1,2,3,4,5,6,7	0.49	11.88	40.36	3.14	50.69	32.92	17.71	2.57	44.0291	40.69	28.37	10.57	13.24	10.38	6.19	0.38	9.62254	15.14	5.37	0.83
33	Femoral head 33	1,2,3,4,5,6,7	1.2	25.82	32.53	3.59	47.11	33.73	9.83	1.1	46.647	39.5	24.6	7.04	5.66	6.17	4.26	0.26	7.2158	12.8	3.49	0.28
34	Femoral head 34	1,2,5,4,5,6,7	0.53	11.87	27.76	2.61	71.4	55.03	24.56	2.07	54.6978	26.08	4.51	0.27	7.39	9.87	3.02	0.1	17.083	22.73	5.11	0.3
35	Femoral head 35	1,2,3,4,5,6,7	0.42	16.18	26.56	1.95	46.01	35.08	11.97	0.74	42.5095	32.35	14.17	3.69	4.39	4.19	2.67	0.11	11.7795	12.34	2.05	0.23
36	Femoral head 36	1,2,3,4,5,6,7	0.87	11.83	31.72	1.88	51.4	34.86	6.91	0.54	74.8494	45.47	9.48	0.54	12.62	11.27	3.21	0.04	7.22505	13.02	2.8	0.28
37	Femoral head 37	1,2,4,4,5,6,7	0.81	18.63	32.06	4.31	61.18	47.75	17.34	1.54	68.8302	58.95	22.19	4.46	4.54	5.1	3.1	0.29	6.02444	14.65	7.24	1.28
38	Femoral head 38	1,2,3,4,5,6,7	0.96	29.81	20.07	3.36	46.01	37.56	16.57	1.34	36.9364	30.37	17.46	5	11.73	9.39	11.17	1.4	5.70313	9.08	7.22	0.81
39	Femoral head 39	1,2,3,4,5,6,7	1.36	13.81	33.95	3.61	51.34	33.32	10.11	0.49	48.5423	30.02	9	0.78	3.29	2.87	1.8	0.07	2.88223	6.75	2.08	0.11
40	Femoral head 40	1,2,3,4,5,6,7	0.64	30.14	19.58	1.99	42.93	38.44	17.29	2.48	57.4379	48.92	24.92	6.08	7.81	8.56	5.6	0.37	7.62918	11.26	11.04	0.77
41	Femoral head 41	1,2,3,4,5,6,7	0.55	19.91	30.84	2.08	47.12	38.38	17.79	2.72	35.85	23.85	10.8	1.33	7.07	7.43	8.06	0.71	4.42041	7.67	4.1	0.32
42	Femoral head 42	1,2,3,4,5,6,7	0.7	13.25	44.83	1.85	47.69	34.95	9.81	0.95	48.18	40.88	17.08	6.07	8.09	8.8	5.33	0.31	10.6689	15.24	6.35	0.26
43	Femoral head 43	1,2,3,4,5,6,7	1	22.44	48.05	4.34	56.65	33.59	17.45	1.35	51.15	38.87	17.74	4.55	9.07	10.28	5.92	0.24	8.13834	9.99	3.7	0.2
44	Femoral head 44	1,2,3,4,5,6,7	0.75	16.36	48.92	3.81	46.08	33.81	15.29	2.29	64.5763	40.06	22.14	6.08	9.04	9.12	7.4	0.44	9.53253	7.05	2.43	0.21
45	Femoral head 45	1,2,4,4,5,6,7	0.7	17.74	36.89	3.04	51.5	40.53	14.25	0.67	58.3629	45.33	18.1	1.35	10.49	7.75	2.91	0.14	8.15892	14.31	6.29	0.6
46	Femoral head 46	1,2,4,4,5,6,7	0.44	15.92	56.45	3.09	52.56	41.63	9.99	0.37	52.19	26.13	4.39	0.09	4.7	6.41	1.42	0.02	8.18434	13.28	2.25	0.14
47	Femoral head 47	1,2,3,4,5,6,7	0.81	15.65	55.67	4.46	47.15	32.23	7.29	0.21	36.7335	17.1	2.77	0.1	3.26	5.89	2.14	0.04	11.7677	8.61	0.87	0.19
48	Femoral head 49	1,2,3,4,5,6,7	1.01	7.43	60.19	1.88	39.54	31.37	13.03	3.31	51.106	53.9	30.01	12.08	6.41	7.73	7.67	1.04	10.5429	13.65	7	2.54
49	Femoral head 50	1,2,4,4,5,6,7	1.28	11.48	48.28	3.75	57.9	40.52	20.17	3.15	35.9083	38.9	13.67	4.09	6.60227	5.93	5.06	0.43	16.5576	20.6	4.93	0.69
50	Femoral head 51	1,2,3,4,5,6,7	1.33	19.42	40.07	3.86	54.23	39.22	18.35	2.39	37.4491	32.02	22.51	7.28	7.85737	7.19	6.7	0.64	18.4241
Patient number	Identifier	Tubes measured	CD34+ blast cells (%)	Erythroid cells (%)	Myeloid cells (%)	Monocytic cells (%)	Bcl-2+ blast cells polygonal gating (%)	Bcl-2+ blast cells rectangular gating (%)	Bcl-2+ blast cells 40 FU threshold (%)	Bcl-2+ blast cells 100 FU threshold (%)	Bcl-2+ erythroid cells polygonal gating (%)	Bcl-2+ erythroid cells rectangular gating (%)	Bcl-2+ erythroid cells 40 FU threshold (%)	Bcl-2+ erythroid cells 100 FU threshold (%)	Bcl-2+ granulocytes polygonal gating (%)	Bcl-2+ granulocytes rectangular gating (%)	Bcl-2+ granulocytes 40 FU threshold (%)	Bcl-2+ granulocytes 100 FU threshold (%)	Bcl-2+ monocytes polygonal gating (%)	Bcl-2+ monocytes rectangular gating (%)	Bcl-2+ monocytes 40 FU threshold (%)	Bcl-2+ monocytes 100 FU threshold (%)
1	Femoral head 1	1,2,3,4,5,6,7	0.26	9.44	63.62	0.58	71.79	76.11	70.7	22.29	1.54692	1.47	1.24	0.14	83.99	83.99	96.75	80.86	36.97	36.35	37.11	5.6
2	Femoral head 2	1,2,3,4,5,6,7	1.04	19.3	53.56	1.58	58.76	53.27	72.51	34.5	5.48461	5.6	6.73	2.02	14.6762	10.65	76.62	5.14	9.8	9.8	89.89	16.51
3	Femoral head 3	1,2,3,4,5,6,7	0.44	16.54	64.55	1.77	67.62	63.98	65.3	29.94	2.7421	3.09	3.09	0.6	5.3064	4.88	20.34	0.82	56.36	56.7	77.4	7.4
4	Femoral head 4	1,2,3,4,5,6,7	0.22	19.7	60.74	1.9	64.63	62.97	57.47	25.93	2.96445	3.25	4.56	0.96	4.25879	4.25	30.33	0.55	25.6428	28.09	70.34	11.01
5	Femoral head 5	1,2,3,4,5,6,7	0.34	17.29	53.23	2.29	47.64	55.39	47.54	19.74	3.91679	4.52	3.89	1.38	5.04779	5.43	12.42	1.41	56.359	45.64	43.36	4.08
6	Femoral head 6	1,2,3,4,5,6,7	0.59	13.47	48.58	1.43	58.13	58.1	43.34	5.19	2.72318	2.63	1.58	0.11	5.26	4.46	4.46	0.32	14.98	13.78	19.01	1.23
7	Femoral head 7	1,2,4,4,5,6,7	0.67	21.6	47.55	2.07	55.56	57.46	61.58	19.96	2.41451	2.59	3.79	0.88	5.91907	6.99	36.64	3.59	32.6182	14.84	80.93	14.72
8	Femoral head 8	1,2,3,4,5,6,7	1.13	18.29	54.63	2.72	46.88	49.61	61.53	31.06	10.3265	8.47	4.99	1.2	5.4493	6.13	28.89	2.13	12.1584	10.72	70.1	20.5
9	Femoral head 9	1,2,4,4,5,6,7	0.55	13.8	83.82	3.66	94.83	85.63	94.54	32.47	8.37	8.01	5.06	1.27	2.16109	3.09	22.4	0.5	6.85	7.48	78.45	15.39
10	Femoral head 10	1,2,3,4,5,6,7	1.69	13.34	49.14	3.46	51.46	51.94	53.73	26.02	9.68237	8.3	6.75	1.31	4.06765	4.64	19.68	1.63	5.48	7.65	78.77	15.9
11	Femoral head 11	1,2,3,4,5,6,7	0.52	12.66	54	3.06	65.31	68.11	81.77	39.55	2.61666	2.85	3.33	0.39	8.29	7.62	12.78	2.02	15.02	14.93	67.35	19.23
12	Femoral head 12	1,2,3,4,5,6,7	1.43	15.95	46.08	3.15	57.67	55.19	44.19	17.4	5.29377	4.78	4.31	0.26	6.32324	6.32	23.12	1.82	13.25	12.75	54.96	6.94
13	Femoral head 13	1,2,5,4,5,6,7	0.71	27.79	42.97	3.09	48.86	47.18	52.43	23.96	2.33732	2.41	2.77	0.39	3.83198	4.09	16.08	0.6	25.1607	20.25	66.66	13.47
14	Femoral head 14	1,2,6,4,5,6,7	2.79	12.82	42.9	3.09	42.16	42.89	38.86	19.68	5.54336	5.47	4.22	0.88	5.07097	4.92	9.48	0.62	17.307	17.66	57.4	9.19
15	Femoral head 15	1,2,3,4,5,6,7	0.52	21.61	41.59	3.61	74.49	73.51	64.71	22.29	8.66597	7.6	7.07	1.8	3.2944	2.69	8.72	0.55	14.8934	15.31	58.87	10.39
16	Femoral head 16	1,2,3,4,5,6,7	0.85	12.48	47.66	4.38	75.52	59.79	68.46	29.84	6.2516	5.77	6.71	1.74	4.65671	4.08	16.41	1.15	22.0735	10.75	64.28	12.96
17	Femoral head 17	1,2,5,4,5,6,7	1.08	13.82	57.08	3.44	68.29	58.98	67.91	26.6	7.32564	6.99	5.11	1.18	3.73201	3.43	18.17	0.81	15.9545	9.44	53.96	5.64
18	Femoral head 18	1,2,4,4,5,6,7	2.01	10.58	61.08	3.27	26.28	29.3	21.83	7.5	9.41066	8.98	6.4	1.67	4.45642	3.72	17.53	0.52	15.7385	14.26	38.54	4.27
19	Femoral head 19	1,2,4,4,5,6,7	1.67	15.42	45.74	4.03	43.74	45.49	36.21	14.52	3.99198	3.2	2.21	0.57	6.51128	6.16	19.98	1.31	23.111	8.57	69.83	12.52
20	Femoral head 20	1,2,3,4,5,6,7	1.14	15.57	32.19	4.13	55.38	55.23	57.47	28.42	3.74	3.24	3.54	0.75	5.51981	6.05	11.8	2.58	34.4496	14.31	88.11	24.76
21	Femoral head 21	1,2,3,4,5,6,7	0.59	9.74	46.01	4.3	52.78	51.51	56.64	27.98	3.73596	3.67	4.68	0.74	3.21303	2.04	28.88	0.7	16.1183	10.31	65.72	10.05
22	Femoral head 22	1,2,4,4,5,6,7	0.61	18.18	49.82	2.72	72.04	70.33	64	33.24	4.67349	4.39	5.02	0.73	2.70112	2.51	20.54	0.93	30.0866	16.69	73.84	11.93
23	Femoral head 23	1,2,3,4,5,6,7	1.07	11.26	31.83	1.56	45.62	46.64	32.77	13.53	4.62671	4.07	3.59	0.53	2.58065	2.71	12.22	0.55	39.6302	17.73	72.02	15.62
24	Femoral head 24	1,2,3,4,5,6,7	1.4	14.7	38.06	2.51	37.88	41.1	50.16	16.58	6.41908	6.39	5.17	0.43	4.36078	4.15	18.48	0.59	22.9777	21.83	77.58	24.74
25	Femoral head 25	1,2,5,4,5,6,7	0.79	20.62	32.47	3.55	70.75	54.12	53.2	24.33	3.25813	2.95	3.75	0.54	3.9782	3.83	31.32	1.3	16.8731	14.85	69.49	10.25
26	Femoral head 26	1,2,3,4,5,6,7	0.61	21.44	49.43	5.27	77.06	66.87	80.4	39.55	3.52966	3.1	3.63	0.35	3.98302	3.14	14.88	0.59	20.3433	16.06	62.21	14.07
27	Femoral head 27	1,2,2,4,5,6,7	0.76	28.82	38.21	4.19	71.39	69.65	73.44	30.94	4.39346	3.32	3.32	0.41	4.21932	4.37	6.73	1.15	20.7909	19.13	70.28	16.07
28	Femoral head 28	1,2,3,4,5,6,7	0.99	17.74	51.27	5.08	47.23	48.14	53.89	28.69	4.75727	3.97	5.2	1.49	5.12098	4.33	26.3	2.26	25.6596	14.36	71.06	11.93
29	Femoral head 29	1,2,3,4,5,6,7	0.6	17.5	54.02	3.62	54.62	44.53	47.33	16.83	4.8124	4.32	4.76	0.72	1.86434	2.83	18.97	1.01	18.8451	19.34	73.04	22.1
30	Femoral head 30	1,2,3,4,5,6,7	1.1	13.49	49.5	5.01	62.06	55.45	46.69	17.29	3.50896	3.26	7.68	0.59	3.17591	3.36	13.93	0.64	13.9011	9.4	58.67	8.65
31	Femoral head 31	1,2,4,4,5,6,7	0.19	28.81	17.28	2.17	56.74	53.88	52.16	12.72	22.71	22.71	24.88	7.84	17.12	15.01	19.8	2.63	13.3059	16.76	77.08	16.32
32	Femoral head 32	1,2,3,4,5,6,7	0.49	11.88	40.36	3.14	67.69	62.92	62.92	29.38	2.99052	3.62	5.67	0.47	3.1916	2.33	16.89	0.6	10.7581	10.14	73.7	10.35
33	Femoral head 33	1,2,3,4,5,6,7	1.2	25.82	32.53	3.59	61.06	60.87	60.87	26.9	4.35674	4.73	6.61	0.72	3.31733	2.92	18.31	1.12	13.0239	15.47	73.31	13.07
34	Femoral head 34	1,2,5,4,5,6,7	0.53	11.87	27.76	2.61	60.04	60.9	60.9	21.65	3.7037	3.77	6.49	0.78	2.90168	2.81	23.27	0.86	18.5492	19.33	89.46	16.86
35	Femoral head 35	1,2,3,4,5,6,7	0.42	16.18	26.56	1.95	59.84	61.06	80.46	28.93	35.5793	34.86	36.36	32.53	1.75	1.59	10.15	0.64	9.89968	9.17	60.85	10.01
36	Femoral head 36	1,2,3,4,5,6,7	0.87	11.83	31.72	1.88	79.24	66.76	54.88	24.96	4.1297	3.74	11.47	1.29	5.24021	4.59	7.87	0.83	15.1971	12.54	71.69	11.48
37	Femoral head 37	1,2,4,4,5,6,7	0.81	18.63	32.06	4.31	58.16	58.82	69.97	35.03	4.22453	3	4.03	0.86	5.23051	4.79	29.68	2.7	20.1129	13.85	78.91	22.83
38	Femoral head 38	1,2,3,4,5,6,7	0.96	29.81	20.07	3.36	58.06	53.53	60	24.62	4.43543	3.75	5.93	1.02	2.81	3.38	21.52	1.3	18.9915	15.27	78.68	20.53
39	Femoral head 39	1,2,3,4,5,6,7	1.36	13.81	33.95	3.61	76.64	64.31	72.51	34.47	6.16943	6.38	7.36	1.14	2.4363	2.42	28.49	1.62	20.2553	20.94	78.6	18.81
40	Femoral head 40	1,2,3,4,5,6,7	0.64	30.14	19.58	1.99	66.98	60.39	73.03	31.2	7.21435	7.24	4.17	0.52	3.31727	4.05	16.09	0.74	10.5294	13.22	78.62	26.02
41	Femoral head 41	1,2,3,4,5,6,7	0.55	19.91	30.84	2.08	45.08	42.95	47.45	15.29	6.54569	5.53	4.34	0.6	2.03793	1.77	21.07	0.43	12.9561	8.24	69.19	9.29
42	Femoral head 42	1,2,3,4,5,6,7	0.7	13.25	44.83	1.85	67.32	63.72	73.61	38.85	9.88938	9.06	9.9	0.72	3.97415	3.55	21.1	0.91	13.6424	9.31	92.14	49.94
43	Femoral head 43	1,2,3,4,5,6,7	1	22.44	48.05	4.34	47.01	49.2	49.2	17.08	5.56259	5.21	6.02	0.7	4.53313	4.08	20.27	1.15	21.4628	16.14	73.53	10.84
44	Femoral head 44	1,2,3,4,5,6,7	0.75	16.36	48.92	3.81	46.83	37.86	49.53	21.93	6.73655	5.75	6.13	0.76	5.17217	6.15	21.67	1.06	18.5442	17.99	54.35	10.41
45	Femoral head 45	1,2,4,4,5,6,7	0.7	17.74	36.89	3.04	38.99	34.47	45.76	15.44	4.93148	4.47	2.72	0.33	3.04775	2.91	17.43	0.63	20.5972	13.25	72.68	11.16
46	Femoral head 46	1,2,4,4,5,6,7	0.44	15.92	56.45	3.09	64.27	61.52	84.76	38.48	4.46516	2.73	3.01	0.26	3.84059	4.51	31.82	2.48	6.71	6.71	82.99	22.41
47	Femoral head 47	1,2,3,4,5,6,7	0.81	15.65	55.67	4.46	85.44	67.43	73.04	32.84	2.2909	2.05	2.43	0.25	3.2598	3.05	25.98	1.32	38.285	11.32	86.44	25.83
48	Femoral head 49	1,2,3,4,5,6,7	1.01	7.43	60.19	1.88	63.16	55.27	61.35	24.32	7.34488	7.4	4.92	0.45	2.99639	2.72	17.88	0.84	56.3316	52.67	71.51	8.69
49	Femoral head 50	1,2,4,4,5,6,7	1.28	11.48	48.28	3.75	62.49	54.84	55.98	29.57	4.29696	5.09	7.51	0.93	2.59613	3.09	14.36	1.12	22.48	22.48	73.9	13.71
50	Femoral head 51	1,2,3,4,5,6,7	1.33	19.42	40.07	3.86	70.96	57.62	55.32	23.92	3.36616	3.39	5.35	0.74	4.21638	2.85	22.83	0.94	12.84	13.36	59.35	11.73

## Sheet: MDS
Patient number	Identifier	MDS subtype (WHO 2017)	Tubes measured	Blast cells morphological analysis (%)	CD34+ blast cells (%)	Erythroid cells (%)	Myeloid cells (%)	Monocytic cells (%)	Ki-67+ blast cells polygonal gating (%)	Ki-67+ blast cells rectangular gating (%)	Ki-67+ blast cells 40 FU threshold (%)	Ki-67+ blast cells 100 FU threshold (%)	Ki-67+ erythroid cells polygonal gating (%)	Ki-67+ erythroid cells rectangular gating (%)	Ki-67+ erythroid cells 40 FU threshold (%)	Ki-67+ erythroid cells 100 FU threshold (%)	Ki-67+ granulocytes polygonal gating (%)	Ki-67+ granulocytes rectangular gating (%)	Ki-67+ granulocytes 40 FU threshold (%)	Ki-67+ granulocytes 100 FU threshold (%)	Ki-67+ monocytes polygonal gating (%)	Ki-67+ monocytes rectangular gating (%)	Ki-67+ monocytes 40 FU threshold (%)	Ki-67+ monocytes 100 FU threshold (%)
1	Ki67-103	MDS EB-2	1,2,3,4,5,6,7	11	0.74	15.25	35.46	15.83	31.09	29.19	13.45	0.99	56.6123	44.1	32.94	9.24	9.44766	9.6	8.38	0.32	4.23919	4.83	3.79	0.53
2	Ki67-104	MDS-MLD	1,2,3,4,5,6,7	2	1.09	5.1	66.16	3.79	47.58	55.82	46.87	3.87	14.6352	12.19	7.48	2.16	41.3	44.04	41.23	2.49	20.84	19.69	23.14	1.81
3	Ki67-105	MDS-ULD-RS	1,2,3,4,5,6,7	1	0.74	15.14	33.81	2.18	27.41	39.16	12.04	0.98	26.3734	20.51	12.71	4.04	2.82967	5.89	5.89	0.25	12.31	12.39	1.57	0.04
4	Ki67-106	MDS EB-2	1,2,3,4,5,6,7	16	3.95	32.26	15.48	3.57	32.19	29.24	15.04	0.74	32.7922	22.85	22.85	1.49	19.0959	13.67	33.48	1.39	10.6322	8.1	5.16	0.15
5	Ki67-107	MDS EB-1	1,2,3,4,5,6,7	8	1.89	15.44	42.04	13.2	8.16	9.89	7.5	0.03	21.6959	12.53	1.91	0.01	3.79939	5.69	4.79	0.01	1.30116	4.31	0.79	0.01
6	Ki67-108	MDS-MLD	1,2,3,4,5,6,7	1	0.55	21.28	23.31	7.73	22.66	19.74	13.46	0.55	57.9222	39.18	27.46	3.59	9.29681	8.27	16.18	0.45	6.10109	8.45	5.29	0.2
7	Ki67-109	MDS-MLD-RS	1,2,3,4,5,6,7	1	0.51	19.69	36.08	2.1	35.35	34.29	40.73	2.6	53.8964	47.38	44.91	13.74	12.3204	9.91	12.14	1	4.36181	5.92	3.67	0.31
8	Ki67-110	MDS-MLD	1,2,3,4,5,6,7	3	0.4	4.73	61.31	3.33	34.51	33.49	3.67	0	18.4748	14.82	2.65	0.09	3.8174	8.69	1.35	0.01	7.62343	8.57	1.71	0.04
9	Ki67-111	MDS-ULD-RS	1,2,3,4,5,6,7	1	0.2	27.88	15.3	2	46.4	51.7	44.15	7.74	67.9334	64.49	60.06	27.8	14.3085	18.29	19.03	2.98	13.7022	14.1	9.8	1.57
10	Ki67-112	MDS EB-2	1,2,3,4,5,6,7	14	8.54	19.01	25.11	1.93	11.9	9.77	9.18	1.1	34.5164	35.18	15.01	3.74	2.23205	5.59	1.15	0.07	13.7472	12.92	3.49	0.47
11	Ki67-186	MDS-MLD	1,2,3,4,5,6,7	2	2.43	10.41	51.64	0.17	12.74	10.95	2.94	0.31	52.8713	47.19	21.48	2.19	14.7525	16.88	6.21	0.37	15.194	18.53	7.97	1.19
12	Ki67-187	MDS-MLD	1,2,3,4,5,6,7	2	2.04	4.93	52.4	1.4	28.54	30.57	5.81	0.5	40.637	38.02	14.43	1.53	6.25058	7.62	3.34	0.11	13.0939	16.37	4.66	0.24
13	Ki67-188	MDS-MLD	1,2,3,4,5,6,7	0.6	1.13	29.8	29.2	7.12	21.99	30.51	2.65	0.22	44.6004	33.19	0.7	0	12.9981	14.96	0.19	0	2.47045	5.03	0.29	0.02
14	Ki67-189	MDS-MLD-RS	1,2,3,4,5,6,7	3	1.11	48.03	14.31	0.91	18.59	17.71	7.96	0.85	37.4619	29.26	16.22	4	9.94245	12.6	15.39	1.42	10.3022	12.47	8.87	1.11
15	Ki67-195	MDS EB-1	1,2,3,4,5,6,7	6	6.23	38.74	19.59	2.35	33.86	20.23	12.81	1.15	62.7375	45.82	35.74	5.37	10.3127	10.65	15.79	0.55	12.4444	12.76	3.65	0.41
16	Ki67-202	MDS with 5q deletion	1,2,3,4,5,6,7	2	1.74	30.15	31.64	2.41	16.08	19.63	6.9	0.56	58.4516	47.11	39.97	17.9	15.0279	12.36	5.29	0.92	7.98591	8.85	1.9	0.7
17	Ki67-204	MDS-MLD	1,2,3,4,5,6,7	2	3.83	9.36	54.33	3.71	23.49	18.32	0.74	0.01	7.1618	11.77	1.63	0.01	6.25723	5.98	1.96	0.07	9.33935	11.52	3.6	0.55
18	Ki67-205	MDS-MLD-RS	1,2,3,4,5,6,7	0	0.28	14.02	58.06	2.36	44.03	40.17	12.27	0.34	45.8415	29.2	19.68	6.71	3.19539	3.96	1.53	0.12	4.26456	6.2	1.09	0.47
19	Ki67-206	MDS-MLD	1,2,3,4,5,6,7	1	0.57	41.88	38.68	1.31	31.11	22.66	16.66	1.93	45.616	30.03	25.25	2.15	7.49039	8.27	6.77	0.43	13.3384	16.17	7.84	1.14
20	Ki67-200	MDS EB-2	1,2,3,4,5,6,7	11	28.9	14.67	4.88	2.94	3.45	13.93	10.68	1.29	12.269	17.35	22.92	9.56	16.3203	13.76	37.53	4.32	4.16496	6.27	9.16	1.13
21	Ki67-208	MDS-MLD	1,2,3,4,5,6,7	4	1.25	5.36	67.1	3.07	37.56	21.16	6.58	0.17	11.6741	14.04	5.81	0.13	16.7731	12.99	2.44	0.02	11.0882	11.87	2.18	0.07
22	Ki67-207	MDS-MLD	1,2,3,4,5,6,7	2	1.49	9.68	69.86	2.09	36.43	23.25	9.69	0.68	36.0618	32.79	12.65	2.24	10.603	10.38	5.28	0.19	17.2213	14.92	6.69	0.57
23	Ki67-209	MDS EB-1	1,2,3,4,5,6,7	7	4.41	35.03	36.35	2.91	19.31	17.18	2.38	0.07	26.2395	11.94	4.54	0.09	12.9584	12.05	1.79	0.03	14.9264	16.32	1.25	0.17
24	Ki67-210	MDS-MLD-RS	1,2,3,4,5,6,7	1	1.34	21.46	42.68	1.33	67.27	53.56	12.73	1.14	14.6884	10.85	7.76	1.04	6.20402	5.99	0.84	0.01	12.229	7.95	10.88	0.95
25	Ki67-211	MDS-MLD-RS	1,2,3,4,5,6,7	0	0.69	17	59.97	3.07	28.75	26.47	7.58	0.14	32.1875	19.57	1.79	0.02	11.9556	9.04	0.8	0.02	8.49746	10.9	1.08	0.16
Patient number	Identifier	MDS subtype (WHO 2017)	Tubes measured	Blast cells morphology (%)	CD34+ blast cells (%)	Erythroid cells (%)	Myeloid cells (%)	Monocytic cells (%)	Bcl-2+ blast cells polygonal gating (%)	Bcl-2+ blast cells rectangular gating (%)	Bcl-2+ blast cells 40 FU threshold (%)	Bcl-2+ blast cells 100 FU threshold (%)	Bcl-2+ erythroid cells polygonal gating (%)	Bcl-2+ erythroid cells rectangular gating (%)	Bcl-2+ erythroid cells 40 FU threshold (%)	Bcl-2+ erythroid cells 100 FU threshold (%)	Bcl-2+ granulocytes polygonal gating (%)	Bcl-2+ granulocytes rectangular gating (%)	Bcl-2+ granulocytes 40 FU threshold (%)	Bcl-2+ granulocytes 100 FU threshold (%)	Bcl-2+ monocytes polygonal gating (%)	Bcl-2+ monocytes rectangular gating (%)	Bcl-2+ monocytes 40 FU threshold (%)	Bcl-2+ monocytes 100 FU threshold (%)
1	Ki67-103	MDS EB-2	1,2,3,4,5,6,7	11	0.74	15.25	35.46	15.83	83.5	82.55	84.2	62	2.46749	2.03	2.03	0.07	20.01	17.14	26.1	1.72	6.58329	7.65	52.3	5.39
2	Ki67-104	MDS-MLD	1,2,3,4,5,6,7	2	1.09	5.1	66.16	3.79	92.84	96.81	82.63	10.12	19.5211	12.41	5.42	0.37	10.63	6.95	26.17	0.12	27.4777	25.5	63.95	5.37
3	Ki67-105	MDS-ULD-RS	1,2,3,4,5,6,7	1	0.74	15.14	33.81	2.18	6.96	10.52	0.41	0.05	4.91964	4.39	2.18	0.36	7.3	12.52	6.45	0.02	20.6802	12.19	13.59	0.84
4	Ki67-106	MDS EB-2	1,2,3,4,5,6,7	16	3.95	32.26	15.48	3.57	69.34	73.22	61.41	20.9	3.73095	2.77	2	0.22	25.51	36.67	36.7	7.68	9.72905	7.5	18.23	1.18
5	Ki67-107	MDS EB-1	1,2,3,4,5,6,7	8	1.89	15.44	42.04	13.2	83.67	81.77	87.14	70.36	3.54503	1.76	1.47	0.57	24.14	29.55	19.17	1.09	32.2744	13.84	70.55	9.89
6	Ki67-108	MDS-MLD	1,2,3,4,5,6,7	1	0.55	21.28	23.31	7.73	67.94	67.82	73.01	31.31	5.2967	4.49	2.87	0.48	8.77	9.86	40.89	1.05	3.16034	3.09	83.42	5.36
7	Ki67-109	MDS-MLD-RS	1,2,3,4,5,6,7	1	0.51	19.69	36.08	2.1	81.87	69.88	81.29	34.18	6.47957	5.51	3.4	0.46	6.06	6.68	47.77	1.59	15.2005	9.39	85.85	6.97
8	Ki67-110	MDS-MLD	1,2,3,4,5,6,7	3	0.4	4.73	61.31	3.33	82.8	82.22	88.34	69	7.54612	5.72	2.25	0.56	5.73	4.74	12.75	0.22	13.5211	6.84	28.44	1.05
9	Ki67-111	MDS-ULD-RS	1,2,3,4,5,6,7	1	0.2	27.88	15.3	2	74.04	70.35	84.81	22.27	7.85703	6.12	1.98	0.24	4.2	17.67	25.43	0.3	30.4847	23.16	67.45	3.67
10	Ki67-112	MDS EB-2	1,2,3,4,5,6,7	14	8.54	19.01	25.11	1.93	63.52	45.96	25.06	1.39	5.69096	4.58	1.13	0.16	19.82	20.88	12.26	0.16	27.4113	23.36	53.49	3.91
11	Ki67-186	MDS-MLD	1,2,3,4,5,6,7	2	2.43	10.41	51.64	0.17	91.19	93.13	85.09	28.07	40.4618	32.15	22.72	5.52	13.07	8.61	12.41	0.72	14.7629	14.66	35.78	4.42
12	Ki67-187	MDS-MLD	1,2,3,4,5,6,7	2	2.04	4.93	52.4	1.4	98.03	96.69	98.76	86.75	15.1589	12.28	11.86	7.63	6.48	7.18	16.02	1.09	22.962	16.73	69.08	13.59
13	Ki67-188	MDS-MLD	1,2,3,4,5,6,7	0.6	1.13	29.8	29.2	7.12	89.59	85.56	79.18	39.74	2.1766	3.76	0.93	0.19	5.64	6.58	11.57	1.59	23.4858	26.24	53.68	4.92
14	Ki67-189	MDS-MLD-RS	1,2,3,4,5,6,7	3	1.11	48.03	14.31	0.91	58.28	56.9	51.39	6.74	3.14758	3.11	1.7	0.11	10.7	11.86	50.4	1.74	20.4945	17.07	67.27	5.96
15	Ki67-195	MDS EB-1	1,2,3,4,5,6,7	6	6.23	38.74	19.59	2.35	55.13	43.15	72.82	20.42	2.39102	3.68	2.14	0.27	8.4	8.62	42.57	1.49	15.8372	19.55	59.23	5.85
16	Ki67-202	MDS with 5q deletion	1,2,3,4,5,6,7	2	1.74	30.15	31.64	2.41	93.93	85.38	85.38	27.48	1.87958	1.98	1.98	0.56	6.87	8.52	23.93	1.43	10.4226	9.9	80.01	10.87
17	Ki67-204	MDS-MLD	1,2,3,4,5,6,7	2	3.83	9.36	54.33	3.71	98.41	98.42	98.71	79.69	32.1778	28.06	27.05	15.99	12.2	12.65	24.56	3.31	12.285	11.8	87.54	41.47
18	Ki67-205	MDS-MLD-RS	1,2,3,4,5,6,7	0	0.28	14.02	58.06	2.36	79.83	92.27	67.9	28.07	2.59893	4	0.98	0.18	11.71	10.89	59.51	1.65	67.0286	68.02	82.8	10.64
19	Ki67-206	MDS-MLD	1,2,3,4,5,6,7	1	0.57	41.88	38.68	1.31	51.38	28.95	40.15	17.38	4.45	4.02	1.74	0.04	8.6	8.44	27.78	1.33	80.8105	74.45	90.84	42.06
20	Ki67-200	MDS EB-2	1,2,3,4,5,6,7	11	28.9	14.67	4.88	2.94	64.31	98.76	97.95	38.29	2.97889	6.91	5.91	0.46	21.33	25.52	69.25	12.5	20.8095	14.81	76.18	14.56
21	Ki67-208	MDS-MLD	1,2,3,4,5,6,7	4	1.25	5.36	67.1	3.07	77.04	56.24	68.73	38.76	15.4551	13.1	12.41	2.32	18.78	15.05	49.66	8.73	28.5778	23.31	92.02	34.23
22	Ki67-207	MDS-MLD	1,2,3,4,5,6,7	2	1.49	9.68	69.86	2.09	68.75	64.29	56.85	32.9	15.9248	16.27	11.48	2.43	13.9	14.85	25.81	1.27	79.1516	74.9	71.37	7.27
23	Ki67-209	MDS EB-1	1,2,3,4,5,6,7	7	4.41	35.03	36.35	2.91	89.55	85.25	84.86	23.43	3.6104	4.42	1.62	0.25	13.55	12.03	21.89	1.64	53.895	44.19	70.91	5.69
24	Ki67-210	MDS-MLD-RS	1,2,3,4,5,6,7	1	1.34	21.46	42.68	1.33	72.45	57.33	57.33	19.15	10.6263	4.52	1.57	0.24	6.52	6.18	20.21	0.69	14.3793	8.16	89.91	28.33
25	Ki67-211	MDS-MLD-RS	1,2,3,4,5,6,7	0	0.69	17	59.97	3.07	86.76	80.84	67.29	30.88	5.07338	10.02	3.91	0.23	19.17	13.27	24.86	0.88	28.9965	24.95	65.19	2.59

## Sheet: AML
Patient number	Identifier	Tubes measured	Blast cells morphological analysis (%)	CD34+ blast cells (%)	Erythroid cells (%)	Myeloid cells (%)	Monocytic cells (%)	Ki-67+ blast cells polygonal gating (%)	Ki-67+ blast cells rectangular gating (%)	Ki-67+ blast cells 40 FU threshold (%)	Ki-67+ blast cells 100 FU threshold (%)	Ki-67+ erythroid cells polygonal gating (%)	Ki-67+ erythroid cells rectangular gating (%)	Ki-67+ erythroid cells 40 FU threshold (%)	Ki-67+ erythroid cells 100 FU threshold (%)	Ki-67+ granulocytes polygonal gating (%)	Ki-67+ granulocytes rectangular gating (%)	Ki-67+ granulocytes 40 FU threshold (%)	Ki-67+ granulocytes 100 FU threshold (%)	Ki-67+ monocytes polygonal gating (%)	Ki-67+ monocytes rectangular gating (%)	Ki-67+ monocytes 40 FU threshold (%)	Ki-67+ monocytes 100 FU threshold (%)
1	Ki67-117	1,2,3,4	79	69.57	14.12	1.27	0.18	9.23	13.68	2.36	0.6	31.7	26.12	31.3	15.64	30.39	29.13	6.48	1.9	7.92	6.84	3.79	0.8
2	Ki67-121	1,2,3,4	32	27.46	58.83	5.54	0.35	45.43	29.7	45.05	13.81	3.1	2.76	2.37	2.01	10.11	9.94	51.85	4.96	18	10.33	43.67	3.33
3	Ki67-123	1,2,3,4	53	37.53	19.5	2.53	0.1	23.87	25.44	36.03	10.3	8.96	9.56	12.42	5.63	8.01	5.53	9.36	0.57	17.21	14.75	31.15	7.38
4	Ki67-124	1,2,3,4	28	12.95	74.93	7.55	2.49	13.76	18.55	31.5	5.6	46	40.74	43.47	25.35	16.34	10.83	18.22	0.8	26.19	26.04	32.87	8.74
5	Ki67-125	1,2,3,4	20	36.06	18.31	17.84	2.68	8.78	5.92	4.13	0.24	46.68	36.72	38.37	20.49	16.95	9.94	8.94	0.83	3.23	2.78	2.89	0.49
6	Ki67-126	1,2,3,4	71	71.63	15.98	12.53	0	15.6	13.16	15.73	5.35	57.91	46.02	53.96	25.7	63.78	55.17	65.92	37.19	too few cells	too few cells	too few cells	too few cells
7	Ki67-130	1,2,3,4	67	38.62	8.04	3.55	9.25	20.95	13.79	14.86	3.25	63.96	64.81	66.66	56.12	36.61	36.04	58.25	28.96	18.55	13.62	20.94	3.43
8	Ki67-131	1,2,3,4	30	58.91	0.67	19.65	0	4.07	3.23	5.25	0.76	14.28	10.97	7.1	1.54	7.93	5.76	47.18	0.9	too few cells	too few cells	too few cells	too few cells
9	Ki67-134	1,2,3,4	60	70.18	2.21	21.03	5.47	18.11	18.99	31.2	5.44	10.98	9.93	8.72	3.52	12.73	8.18	43.96	5.91	15.61	14.13	31.6	9.29
10	Ki67-142	1,2,3,4	30	61.84	9.07	8.4	0	8.17	4.09	14.22	0.62	43.75	35.46	36.16	12.46	3.94	4.09	34.83	0.79	30.38	28.32	39.82	10.03
11	Ki67-144	1,2,3,4,5,6,7	23	10.16	8.73	43.85	8.59	2.49	2.48	1.23	0.07	6.01275	5.17	4.25	0.27	4.62512	1.55	9.51	0.1	0	0	0	0
12	Ki67-145	1,2,3,4,5,6,7	95	71.65	1.4	3.67	1	33.77	27.16	27.65	8.34	52.8	58.47	19.6	3.89	16.52	13.57	6.26	0.69	46.2834	49.94	53.14	14.87
13	Ki67-146	1,2,3,4,5,6,7	60	33.89	0.75	37.7	5.07	4.79	3.42	7.19	0.27	53.17	55.71	42.14	12.25	8.77061	2.73	21.9	0.14	1.06509	3.77	6.23	0.07
14	Ki67-147	1,2,3,4,5,6,7	50	24.59	6.96	36.46	3.53	28.16	10.26	8.36	0.1	26.67	14.18	5.93	0.11	7.87	9.11	23.35	0.72	16.8491	15.23	11.24	0.17
15	Ki67-148	1,2,3,4,5,6,7	78	37.73	12.07	20.54	33.47	24.62	24.56	47.11	21.11	45.844	25.79	16.61	5.9	40.46	41.51	66.55	36.7	2.76221	2.14	46.82	1.25
16	Ki67-149	1,2,3,4,5,6,7	17	22.13	21.49	5.64	7.58	7.18	5.14	10.98	1.02	13.0247	13.16	13.16	1.03	5.6	5.72	17.56	1.43	1.46428	1.92	6.74	0.09
17	Ki67-150	1,2,3,4,5,6,7	51	52.01	5.78	9.95	5.13	8.16	8.42	15.16	1.13	47.69	31.11	40.53	10.28	5.98	5.68	27.51	1.17	6.53996	5.35	8.23	0.78
18	Ki67-151	1,2,3,4,5,6,7	28	48.9	2	20.66	2.69	5.37	4.11	17.63	2.01	45.71	33.44	47.98	22.24	12.87	12.67	24.04	4.27	3.85925	3.23	6.33	0.5
19	Ki67-152	1,2,3,4,5,6,7	30	21.68	34.71	5.07	0.36	5.17	4.91	3.93	0.51	44.5286	37.63	42.58	21.56	5.41711	6.27	10.66	3.94	13.914	11.62	13.35	1.32
20	Ki67-153	1,2,3,4,5,6,7	80	81.38	1.88	3.28	30.81	3.01	2	4.26	0.73	20.4105	28.62	26.14	10.5	5.42	5.56	3.69	0.55	0.910782	1.07	1.31	0.21
21	Ki67-154	1,2,3,4,5,6,7	52	24.95	26.31	3.47	3.65	3.55	1.99	1.99	0.09	65.34	57.04	53.83	19.74	20.31	24.11	19.33	4.95	1.62533	1.33	1.33	0.26
22	Ki67-155	1,2,3,4,5,6,7	25	36.49	14.35	26.48	29.33	3.81	4.36	6.62	0.8	41.37	31.29	22.72	5.13	17.1615	11.16	10.34	0.73	4.89008	4.64	4.54	0.46
23	Ki67-156	1,2,3,4,5,6,7	26	42.71	12.96	19.44	1.56	4.64	2.54	3.9	0.22	46.58	28.12	22.13	5.18	7.76131	6.93	39.05	0.26	8.3509	6.93	5.81	0.61
24	Ki67-197	1,2,3,4,5,6,7	85	40.15	0.95	14.16	35.44	5.63	4.54	4.86	1.07	28.52	18.12	16.08	3.79	4.06462	6.8	5.97	0.6	1.60879	1.85	2.09	0.65
25	Ki67-198	1,2,3,4,5,6,7	62	64.09	1.6	20.39	1.37	1.17	1.06	9.1	0.74	7.57	5.62	16.12	2.89	3.48	3.83	7.34	0.85	4.587	3.72	4.71	0.27
26	Ki67-199	1,2,3,4,5,6,7	40	47.47	8.57	4.86	0.3	1.63	1.87	1.12	0.25	71.13	62.36	64	25.72	12.29	10.15	6.12	1.14	3.26087	5.43	3.02	0.24
27	Ki67-201	1,2,3,4,5,6,7	32	31.79	11.63	1.75	14.21	3.45	3.11	3.15	0.75	13.11	10.74	10.3	3.36	15.304	14.32	7.06	2.51	0.5	1.2	0.32	0.08
Patient number	Identifier	Tubes measured	Blast cells morphological analysis (%)	CD34+ blast cells (%)	Erythroid cells (%)	Myeloid cells (%)	Monocytic cells (%)	Bcl-2+ blast cells polygonal gating (%)	Bcl-2+ blast cells rectangular gating (%)	Bcl-2+ blast cells 40 FU threshold (%)	Bcl-2+ blast cells 100 FU threshold (%)	Bcl-2+ erythroid cells polygonal gating (%)	Bcl-2+ erythroid cells rectangular gating (%)	Bcl-2+ erythroid cells 40 FU threshold (%)	Bcl-2+ erythroid cells 100 FU threshold (%)	Bcl-2+ granulocytes polygonal gating (%)	Bcl-2+ granulocytes rectangular gating (%)	Bcl-2+ granulocytes 40 FU threshold (%)	Bcl-2+ granulocytes 100 FU threshold (%)	Bcl-2+ monocytes polygonal gating (%)	Bcl-2+ monocytes rectangular gating (%)	Bcl-2+ monocytes 40 FU threshold (%)	Bcl-2+ monocytes 100 FU threshold (%)
11	Ki67-144	1,2,3,4,5,6,7	23	10.16	8.73	43.85	8.59	99	98.72	91.43	21.9	3.65922	4.02	2.22	0.18	5.9233	2.47	49.07	1.03	66.665	49.11	60.52	13.25
12	Ki67-145	1,2,3,4,5,6,7	95	71.65	1.4	3.67	1	87.64	87.93	83.91	19.92	21.9413	19.01	3.96	0.36	27.4309	31.26	25.47	0.78	95.3936	95.08	79.95	13.48
13	Ki67-146	1,2,3,4,5,6,7	60	33.89	0.75	37.7	5.07	99.79	99.51	99.91	89.06	9.54829	10.64	3.64	0.37	6.28824	6.1	69.04	2.92	11.8704	12.1	32.93	0.45
14	Ki67-147	1,2,3,4,5,6,7	50	24.59	6.96	36.46	3.53	92.6	91.15	89.3	22.11	4.67766	5.56	3.32	1.34	79.0494	60	79.42	20.04	0	0	0	0
15	Ki67-148	1,2,3,4,5,6,7	78	37.73	12.07	20.54	33.47	87.01	95	82.5	5.92	3.5175	3.7	2.46	0.28	28.7361	20.32	49.76	1.4	52.8557	55.52	47.01	0.35
16	Ki67-149	1,2,3,4,5,6,7	17	22.13	21.49	5.64	7.58	86.78	94.01	81.19	31.27	2.71745	3.2	1.73	0.21	65.5546	61.03	69.92	10.08	26.2259	21.4	47.62	1.82
17	Ki67-150	1,2,3,4,5,6,7	51	52.01	5.78	9.95	5.13	97.2	85.74	92.57	50.29	16.3113	14.82	13.78	1.99	3.9912	6.07	34.17	2.25	18.8951	18.7	26.92	5.38
18	Ki67-151	1,2,3,4,5,6,7	28	48.9	2	20.66	2.69	95.4	87.03	83.99	5.06	17.3306	15.34	5.9	0.44	26.8014	22.94	30.31	1.31	23.5849	19.29	15.69	1.19
19	Ki67-152	1,2,3,4,5,6,7	30	21.68	34.71	5.07	0.36	79.65	72.78	68.92	12.08	1.92623	2.75	3.18	0.59	6.87708	4.8	46.49	0.96	13.9241	16.28	38.09	9.09
20	Ki67-153	1,2,3,4,5,6,7	80	81.38	1.88	3.28	30.81	77.72	52.47	68.63	8.84	7.53103	8.29	2.79	0.87	21.7215	19.3	15.84	2.09	44.7927	34.63	24.72	1.23
21	Ki67-154	1,2,3,4,5,6,7	52	24.95	26.31	3.47	3.65	96.78	95.18	95.52	21.92	1.46304	2.04	0.25	0.01	27.5992	26.5	24.86	0.85	20.7662	16.12	16.12	0.34
22	Ki67-155	1,2,3,4,5,6,7	25	36.49	14.35	26.48	29.33	85.21	81.84	78.67	7.21	20.99	22.03	12.99	1.1	12.954	10.03	59.22	4.3	24.2528	16.96	17.92	1.22
23	Ki67-156	1,2,3,4,5,6,7	26	42.71	12.96	19.44	1.56	89.8	83.78	38.41	0.81	9.26	7.87	5.39	0.32	7.20087	5.48	12.22	0.2	16.9946	13.76	13.76	2.63
24	Ki67-197	1,2,3,4,5,6,7	85	40.15	0.95	14.16	35.44	62.77	65.79	70.86	8.62	45.0668	41.61	15.56	2.55	90.6372	86.85	88.39	28.13	20.7382	12.64	68.17	6.05
25	Ki67-198	1,2,3,4,5,6,7	62	64.09	1.6	20.39	1.37	99.07	99.02	99.41	88.7	27.8441	26.96	26.44	3.23	83.7213	79.02	83.12	32.11	34.9177	26.99	86.57	26.18
26	Ki67-199	1,2,3,4,5,6,7	40	47.47	8.57	4.86	0.3	97.11	98.32	98.59	30.5	7.49	8.38	9.05	3.61	13.6681	16.44	17.19	3.52	80.6763	80.13	90.34	21.5
27	Ki67-201	1,2,3,4,5,6,7	32	31.79	11.63	1.75	14.21	64.31	60	45.05	2.91	3.65	2.84	3.13	0.77	45.6244	41.79	8.92	0.58	13.3822	8.95	9.26	1.23
