# Supplementary material for: Impact of the gating strategy for Ki-67 and Bcl-2 on the determination of proliferation and anti-apoptosis data by flow cytometry in non-malignant bone marrow aspirates and aspirates from patients with myeloid malignancies
Source: Data Brief. 2023 Jun 9;49:109284. doi: 10.1016/j.dib.2023.109284 (PMC10319170; doi:10.1016/j.dib.2023.109284)
Supplement: Supplementary file 2 [file mmc2.xlsx]

## Sheet: Blad1
	Blast cells
		Ki-67 polygonal gate	Ki-67 rectangular gate	Ki-67 40 FU gate	Ki-67 100 FU gate	Bcl-2 polygonal gate	Bcl-2 rectangular gate	Bcl-2 40 FU gate	Bcl-2 100 FU gate			Non-significant difference
	Femoral head vs. MDS	4 x 10-6	2 x 10-5	0.008	0.006	0.001	1 x 10-4	9 x 10-4	0.2
	Femoral head vs. AML	1 x 10-15	1 x 10-15	0.03	0.3	9 x 10-10	9 x 10-9	2 x 10-5	0.07			Significant difference
	MDS vs. AML	7 x 10-6	4 x 10-7	0.9	0.2	0.01	0.03	0.2	0.1
	Erythroid cells
	Femoral head vs. MDS	9 x 10-5	8 x 10-4	0.2	0.03	0.6	0.3	0.003	0.005
	Femoral head vs. AML	6 x 10-5	0.002	0.2	0.09	0.1	0.03	0.4	0.6
	MDS vs. AML	0.9	0.9	0.051	0.004	0.3	0.3	0.07	0.2
	Myeloid cells
	Femoral head vs. MDS	1	0.4	0.4	0.4	3 x 10-11	2 x 10-12	0.03	0.4
	Femoral head vs. AML	0.6	0.8	3 x 10-5	5 x 10-6	3 x 10-9	3 x 10-7	0.001	0.01
	MDS vs. AML	0.5	0.4	2 x 10-4	4 x 10-4	0.02	0.1	0.07	0.1
	Monocytic cells
	Femoral head vs. MDS	0.2	0.03	0.5	0.9	0.3	0.4	0.6	0.001
	Femoral head vs. AML	0.04	3 x 10-4	0.08	0.1	0.6	0.04	2 x 10-4	1 x 10-4
	MDS vs. AML	0.3	0.02	0.051	0.1	0.5	0.4	0.005	0.05
